# Supplementary material for: Effect of sintering temperature on color stability and translucency of various zirconia systems after immersion in coffee solution
Source: PLoS One. 2024 Nov 14;19(11):e0313645. doi: 10.1371/journal.pone.0313645 (PMC11563469; doi:10.1371/journal.pone.0313645)
Supplement: S1 Table — (XLSX) [file pone.0313645.s001.xlsx]

## Sheet: Sheet2
zirconia type	sintering temperature	sample	ΔE	ΔTP
BioZW (0.35 translucency)	temperature 1450	1	1.40712	-0.330395
		2	3.34813	0.415435
		3	0.905539	1.58697
		4	2.80891	-0.970295
		5	1.14455	-1.3055
		6	1.90788	0.0608957
		7	2.11896	-0.331427
		8	0.768115	1.49752
		9	2.41868	-1.17068
		10	3.11609	-0.536643
		mean	1.9944	-0.108413
	temperature 1550	11	2.22261	-0.561904
		12	1.47648	-0.954321
		13	0.787401	-0.185642
		14	1.2083	-0.952605
		15	2.31084	-0.358062
		16	2.81603	-0.263729
		17	1.81384	-0.560828
		18	1.21655	-0.218202
		19	0.943398	-0.429254
		20	2.11187	0.00454399
		mean	1.69073	-0.448
ZX2 (0.40 translucency)	temperature 1450	21	0.141421	-0.412771
		22	1.38924	0.824815
		23	0.989949	-0.00968071
		24	0.728011	-0.171733
		25	1.44568	0.338447
		26	0.141421	-0.418488
		27	0.927362	-1.26254
		28	0.984886	0.352051
		29	0.812404	-0.41745
		30	0.509902	-0.101073
		31	0.734847	-0.23565
		32	0.1	-0.201358
		mean	0.742094	-0.142953
	temperature 1550	33	0	-0.87866
		34	0.866025	-0.39144
		35	1.30767	0.123962
		36	1.64924	0.0644596
		37	0.806226	-0.453488
		38	0.768115	0.0658483
		39	1.04881	-0.63012
		40	1.40357	0.708568
		41	1.56525	0.483075
		42	0.616441	-0.435188
		mean	1.00313	-0.134298
CubeX2 (0.49 translucency)	temperature 1450	43	0.866025	0.00395259
		44	0.538516	-0.0256865
		45	0.360555	-0.40254
		46	0.748331	-0.681685
		47	0.489898	0.700548
		48	0.761577	-0.548127
		49	0.921954	-0.048503
		50	0.331662	-0.636336
		51	0.806226	-0.320008
		52	0.574456	0.788742
		53	0.509902	0.55253
		54	1	0.0303104
		mean	0.659092	-0.0489002
	temperature 1550	55	0.412311	0.0278058
		56	0.4	-0.284466
		57	0.509902	0.1596
		58	0.1	0.294641
		59	1.41774	-0.579566
		60	0.173205	-0.367127
		61	0.1	-0.38091
		62	0.509902	0.184227
		63	0.591608	0.66011
		64	1.22066	-0.188806
		mean	0.543533	-0.0474492
	ΔE= [(ΔL*)2 + (Δa*)2 + (Δb*)2]1/2
	TP = [(LB-LW)2 + (aB-aW)2 + (bB-bW)2]1/2
